# Supplementary material for: Bacillus predominates in the Ophiocordyceps pseudolloydii-infected ants, and it potentially improves protection and utilization of the host cadavers
Source: Arch Microbiol. 2023 Jan 5;205(1):53. doi: 10.1007/s00203-022-03385-9 (PMC9816197; doi:10.1007/s00203-022-03385-9)
Supplement: Supplementary file 2 — Supplementary file2 (CSV 12 KB) [file 203_2022_3385_MOESM2_ESM.csv]

strain	GenBank number	Clade	Hemolytic	Best BLAST result	Phylum	Genus	Species	Expect value	Bit score	Percentage of identical matches	Alignment length	abundance
JYCB1491	MZ465512	24	-	MT367712.1	Firmicutes	Bacillus	Bacillus licheniformis	0	1256	99.709	687	1
JYCB1492	MZ674359	6	-	LR215093.1	Firmicutes	Bacillus	Bacillus gibsonii	0	2163	100	1171	1
JYCB1493	MZ470615	8	-	MK603062.1	Firmicutes	Priestia	Priestia megaterium	0	2218	100	1201	1
JYCB1494	MZ470616	9	-	MH210870.1	Firmicutes	Oceanobacillus	Oceanobacillus sojae	0	1820	99.402	1003	1
JYCB1495	MZ470617	8	-	MT378459.1	Firmicutes	Priestia	Priestia megaterium	0	2036	100	1102	1
JYCB1496	MZ470618	7	+	MT436858.1	Firmicutes	Bacillus	Bacillus cereus	0	2036	100	1102	1
JYCB1497	MZ674345	7	+	MN543859.1	Firmicutes	Bacillus	Bacillus cereus	0	1295	100	701	1
JYCB1498	MZ470619	7	+	MT436858.1	Firmicutes	Bacillus	Bacillus cereus	0	2036	100	1102	1
JYCB1499	MZ470620	11	-	EU719662.1	Firmicutes	Bacillus	Bacillus sp. cp-h65	0	2037	100	1103	1
JYCB1500	MZ470621	7	+	MN428212.1	Firmicutes	Bacillus	Bacillus mycoides	0	2036	100	1102	1
JYCB1501	MZ470622	7	+	MT434695.1	Firmicutes	Bacillus	Bacillus cereus	0	2218	100	1201	1
JYCB1502	MZ470623	7	+	MT434695.1	Firmicutes	Bacillus	Bacillus cereus	0	2224	100	1204	1
JYCB1503	MZ470624	1	-	MH497132.1	Firmicutes	Paenibacillus	Paenibacillus taichungensis	0	2126	100	1151	1
JYCB1504	MZ470625	17	+	MT448726.1	Firmicutes	Bacillus	Bacillus subtilis	0	1829	100	990	1
JYCB1505	MZ470626	7	+	MT436858.1	Firmicutes	Bacillus	Bacillus cereus	0	2032	100	1100	1
JYCB1506	MZ470627	7	+	MT436858.1	Firmicutes	Bacillus	Bacillus cereus	0	2032	100	1100	1
JYCB1507	MZ465513	22	-	JN819610.1	Firmicutes	Neobacillus	Neobacillus vireti	0	1389	99.868	756	1
JYCB1508	MZ465514	23	-	CP030926.1	Firmicutes	Peribacillus	Peribacillus butanolivorans	0	1376	100	745	1
JYCB1509	MZ470628	7	+	MT436858.1	Firmicutes	Bacillus	Bacillus cereus	0	2034	100	1101	1
JYCB1510	MZ470629	7	-	MK391971.1	Firmicutes	Bacillus	Bacillus pseudomycoides	0	2220	100	1202	1
JYCB1511	MZ470630	7	-	MT436858.1	Firmicutes	Bacillus	Bacillus cereus	0	1853	100	1003	1
JYCB1512	MZ470631	7	+	MT436858.1	Firmicutes	Bacillus	Bacillus cereus	0	2034	100	1101	1
JYCB1513	MZ470632	17	+	MT448726.1	Firmicutes	Bacillus	Bacillus subtilis	0	1945	100	1053	1
JYCB1514	MZ465515	23	-	CP030926.1	Firmicutes	Peribacillus	Peribacillus butanolivorans	0	1236	100	669	1
JYCB1515	MZ470633	7	+	MT383675.1	Firmicutes	Bacillus	Bacillus cereus	0	2034	100	1101	1
JYCB1516	MZ470634	17	-	MT448726.1	Firmicutes	Bacillus	Bacillus subtilis	0	1925	100	1042	1
JYCB1517	MZ470635	7	-	MN428212.1	Firmicutes	Bacillus	Bacillus mycoides	0	2036	100	1102	1
JYCB1519	MZ465516	1	-	MK530325.1	Firmicutes	Paenibacillus	Paenibacillus taichungensis	0	1483	100	803	1
JYCB1520	MZ470637	17	-	MT448726.1	Firmicutes	Bacillus	Bacillus subtilis	0	2034	100	1101	1
JYCB1521	MZ470638	3	-	MW627417.1	Firmicutes	Paenibacillus	Paenibacillus sp.	0	2211	99.834	1202	1
JYCB1522	MZ470639	7	+	MN428212.1	Firmicutes	Bacillus	Bacillus mycoides	0	2034	100	1101	1
JYCB1523	MZ470640	17	-	MT448726.1	Firmicutes	Bacillus	Bacillus subtilis	0	1925	100	1042	1
JYCB1524	MZ470641	17	-	MT448726.1	Firmicutes	Bacillus	Bacillus subtilis	0	1943	100	1052	1
JYCB1525	MZ470642	7	+	MT436858.1	Firmicutes	Bacillus	Bacillus cereus	0	2032	100	1100	1
JYCB1526	MZ470643	7	+	MT436858.1	Firmicutes	Bacillus	Bacillus cereus	0	2039	100	1104	1
JYCB1527	MZ470644	7	+	MH399235.1	Firmicutes	Bacillus	Bacillus cereus	0	1884	100	1020	1
JYCB1528	MZ470645	7	+	MT383675.1	Firmicutes	Bacillus	Bacillus cereus	0	2037	100	1103	1
JYCB1529	MZ465517	26	+	KY312810.1	Firmicutes	Lysinibacillus	Lysinibacillus sphaericus	0	1236	99.851	673	1
JYCB1530	MZ470646	2	-	MN515132.1	Firmicutes	Paenibacillus	Paenibacillus amylolyticus	0	1951	99.812	1062	1
JYCB1531	MZ470647	13	+	KP670239.1	Firmicutes	Lysinibacillus	Lysinibacillus sp. DB14606	0	2285	98.386	1301	1
JYCB1532	MZ470648	7	+	MN410653.1	Firmicutes	Bacillus	Bacillus sp. (in: Bacteria)	0	1901	100	1029	1
JYCB1533	MZ470649	7	+	MT383675.1	Firmicutes	Bacillus	Bacillus cereus	0	2036	100	1102	1
JYCB1534	MZ470650	17	-	MT448726.1	Firmicutes	Bacillus	Bacillus subtilis	0	1905	100	1031	1
JYCB1535	MZ470651	7	+	MN428212.1	Firmicutes	Bacillus	Bacillus mycoides	0	2034	100	1101	1
JYCB1536	MZ470652	11	-	KY038721.1	Firmicutes	Lysinibacillus	Lysinibacillus contaminans	0	2037	100	1103	1
JYCB1537	MZ470653	7	+	MT436858.1	Firmicutes	Bacillus	Bacillus cereus	0	2034	100	1101	1
JYCB1538	MZ470654	7	+	MT383675.1	Firmicutes	Bacillus	Bacillus cereus	0	2036	100	1102	1
JYCB1539	MZ470655	11	-	KY038721.1	Firmicutes	Lysinibacillus	Lysinibacillus contaminans	0	2036	100	1102	1
JYCB1540	MZ470656	7	+	MT436858.1	Firmicutes	Bacillus	Bacillus cereus	0	2030	100	1099	1
JYCB1541	MZ470657	7	+	MT436858.1	Firmicutes	Bacillus	Bacillus cereus	0	2037	100	1103	1
JYCB1542	MZ470658	7	+	MT436858.1	Firmicutes	Bacillus	Bacillus cereus	0	2034	100	1101	1
JYCB1543	MZ470659	7	-	MN428212.1	Firmicutes	Bacillus	Bacillus mycoides	0	2019	99.818	1100	1
JYCB1544	MZ470660	12	-	EU571138.1	Firmicutes	Bacillus	Bacillus sp. 2-29	0	2396	99.923	1300	1
JYCB1545	MZ470661	7	+	MT436858.1	Firmicutes	Bacillus	Bacillus cereus	0	2036	100	1102	1
JYCB1546	MZ470662	7	+	MT436858.1	Firmicutes	Bacillus	Bacillus cereus	0	2039	100	1104	1
JYCB1547	MZ470663	7	+	MT436858.1	Firmicutes	Bacillus	Bacillus cereus	0	2030	99.909	1102	1
JYCB1548	MZ470664	7	-	LR215149.1	Firmicutes	Bacillus	Bacillus cereus	0	2026	99.909	1101	1
JYCB1549	MZ465518	27	-	CP009279.1	Firmicutes	Paenibacillus	Paenibacillus sp. FSL H7-0737	0	1127	100	610	1
JYCB1550	MZ470665	15	-	MK389309.1	Firmicutes	Paenisporosarcina	Paenisporosarcina sp.	0	2034	100	1101	1
JYCB1551	MZ470666	18	-	AB362293.1	Firmicutes	Bacillus	Bacillus sp. JAM-FM2801	0	2030	100	1099	1
JYCB1552	MZ470667	7	+	MT383675.1	Firmicutes	Bacillus	Bacillus cereus	0	2034	100	1101	1
JYCB1553	MZ470668	11	-	KY038721.1	Firmicutes	Lysinibacillus	Lysinibacillus contaminans	0	2034	100	1101	1
JYCB1554	MZ470669	7	-	MN410653.1	Firmicutes	Bacillus	Bacillus sp. (in: Bacteria)	0	2036	100	1102	1
JYCB1555	MZ470670	7	+	MN428212.1	Firmicutes	Bacillus	Bacillus mycoides	0	2034	100	1101	1
JYCB1557	MZ470671	12	-	MT332716.1	Firmicutes	Lysinibacillus	Lysinibacillus xylanilyticus	0	2036	100	1102	1
JYCB1558	MZ470672	7	+	MN428212.1	Firmicutes	Bacillus	Bacillus mycoides	0	2037	100	1103	1
JYCB1559	MZ470673	7	+	MT355654.1	Firmicutes	Bacillus	Bacillus thuringiensis	0	2403	100	1301	1
JYCB1560	MZ470674	1	-	KT318610.1	Firmicutes	Paenibacillus	Paenibacillus sp. NEHU.MNSRJ.3	0	2030	100	1099	1
JYCB1561	MZ470675	7	-	MN428212.1	Firmicutes	Bacillus	Bacillus mycoides	0	2034	100	1101	1
JYCB1562	MZ470676	7	+	MT436858.1	Firmicutes	Bacillus	Bacillus cereus	0	2036	100	1102	1
JYCB1563	MZ470677	7	+	MT355654.1	Firmicutes	Bacillus	Bacillus thuringiensis	0	2399	100	1299	1
JYCB1564	MZ470678	16	-	MK143271.1	Firmicutes	Psychrobacillus	Psychrobacillus sp.	0	2023	99.728	1104	1
JYCB1565	MZ470679	7	+	MT436858.1	Firmicutes	Bacillus	Bacillus cereus	0	2034	100	1101	1
JYCB1566	MZ465519	26	-	MN421798.1	Firmicutes	Lysinibacillus	Lysinibacillus sphaericus	0	1251	100	677	1
JYCB1567	MZ470680	7	+	MN428212.1	Firmicutes	Bacillus	Bacillus mycoides	0	2394	99.847	1303	1
JYCB1568	MZ470681	12	+	MT332716.1	Firmicutes	Lysinibacillus	Lysinibacillus xylanilyticus	0	2037	100	1103	1
JYCB1569	MZ470682	17	+	MT211278.1	Firmicutes	Bacillus	Bacillus subtilis	0	1962	100	1062	1
JYCB1570	MZ470683	7	+	MT436858.1	Firmicutes	Bacillus	Bacillus cereus	0	2036	100	1102	1
JYCB1571	MZ470684	7	+	MT436858.1	Firmicutes	Bacillus	Bacillus cereus	0	2034	100	1101	1
JYCB1572	MZ470685	7	+	MT436858.1	Firmicutes	Bacillus	Bacillus cereus	0	2034	100	1101	1
JYCB1573	MZ470686	7	+	MT436858.1	Firmicutes	Bacillus	Bacillus cereus	0	2036	100	1102	1
JYCB1574	MZ470687	15	-	MK389309.1	Firmicutes	Paenisporosarcina	Paenisporosarcina sp.	0	2037	100	1103	1
JYCB1575	MZ470688	17	+	MT448726.1	Firmicutes	Bacillus	Bacillus subtilis	0	2036	100	1102	1
JYCB1576	MZ470689	7	+	MT436858.1	Firmicutes	Bacillus	Bacillus cereus	0	2036	100	1102	1
JYCB1577	MZ470690	4	-	MT789200.1	Firmicutes	Paenibacillus	Paenibacillus uliginis	0	2021	99.728	1103	1
JYCB1578	MZ470691	7	-	MT436858.1	Firmicutes	Bacillus	Bacillus cereus	0	2034	100	1101	1
JYCB1579	MZ470692	20	+	NR_133029.1	Firmicutes	Bacillus	Bacillus massiliogorillae	0	2037	100	1103	1
JYCB1580	MZ470693	7	+	MT436858.1	Firmicutes	Bacillus	Bacillus cereus	0	2037	100	1103	1
JYCB1581	MZ470694	7	+	MT436858.1	Firmicutes	Bacillus	Bacillus cereus	0	2034	100	1101	2
JYCB1582	MZ465520	26	+	KY312810.1	Firmicutes	Lysinibacillus	Lysinibacillus sphaericus	0	1264	99.855	688	1
JYCB1583	MZ470695	19	-	MT071575.1	Firmicutes	Peribacillus	Peribacillus muralis	0	2036	100	1102	1
JYCB1584	MZ470696	12	-	MT332716.1	Firmicutes	Lysinibacillus	Lysinibacillus xylanilyticus	0	2036	100	1102	1
JYCB1585	MZ470697	7	+	MT436858.1	Firmicutes	Bacillus	Bacillus cereus	0	2036	100	1102	1
JYCB1586	MZ470698	7	+	MN428212.1	Firmicutes	Bacillus	Bacillus mycoides	0	2034	100	1101	1
JYCB1587	MZ470699	7	+	MT436858.1	Firmicutes	Bacillus	Bacillus cereus	0	2036	100	1102	1
JYCB1588	MZ465521	25	+	CP019230.1	Firmicutes	Bacillus	Bacillus thuringiensis	0	1125	99.837	612	1
JYCB1589	MZ470700	7	+	MN410653.1	Firmicutes	Bacillus	Bacillus sp. (in: Bacteria)	0	2036	100	1102	1
JYCB1590	MZ470701	7	+	MN428212.1	Firmicutes	Bacillus	Bacillus mycoides	0	2037	100	1103	1
JYCB1591	MZ470702	7	+	MN428212.1	Firmicutes	Bacillus	Bacillus mycoides	0	2032	100	1100	1
JYCB1592	MZ470703	7	+	MT436858.1	Firmicutes	Bacillus	Bacillus cereus	0	2036	100	1102	1
JYCB1593	MZ470704	7	-	MT436858.1	Firmicutes	Bacillus	Bacillus cereus	0	2036	100	1102	1
JYCB1594	MZ470705	12	-	MT332716.1	Firmicutes	Lysinibacillus	Lysinibacillus xylanilyticus	0	2036	100	1102	1
JYCB1595	MZ470706	7	+	MT436858.1	Firmicutes	Bacillus	Bacillus cereus	0	2037	100	1103	1
JYCB1596	MZ470707	7	+	MT436858.1	Firmicutes	Bacillus	Bacillus cereus	0	2026	99.909	1101	1
JYCB1597	MZ470708	7	-	MT436858.1	Firmicutes	Bacillus	Bacillus cereus	0	2036	100	1102	1
JYCB1598	MZ465522	23	-	CP030926.1	Firmicutes	Peribacillus	Peribacillus butanolivorans	0	1273	100	689	1
JYCB1599	MZ470709	7	+	MT436858.1	Firmicutes	Bacillus	Bacillus cereus	0	2034	100	1101	1
JYCB1600	MZ470710	7	-	MT436858.1	Firmicutes	Bacillus	Bacillus cereus	0	2036	100	1102	1
JYCB1601	MZ470711	7	-	MN428212.1	Firmicutes	Bacillus	Bacillus mycoides	0	2036	100	1102	1
JYCB1602	MZ470712	7	+	MT436858.1	Firmicutes	Bacillus	Bacillus cereus	0	2023	99.909	1099	1
JYCB1603	MZ470713	1	-	MH497132.1	Firmicutes	Paenibacillus	Paenibacillus taichungensis	0	2398	99.923	1301	1
JYCB1604	MZ465523	22	-	MG516166.1	Firmicutes	Neobacillus	Neobacillus novalis	0	1147	100	621	2
JYCB1605	MZ674346	7	-	MN543859.1	Firmicutes	Bacillus	Bacillus cereus	0	1280	99.856	696	1
JYCB1606	MZ470714	7	+	MT436858.1	Firmicutes	Bacillus	Bacillus cereus	0	2036	100	1102	1
JYCB1607	MZ470715	7	+	MT078667.1	Firmicutes	Bacillus	Bacillus mycoides	0	1884	100	1020	1
JYCB1608	MZ470716	12	-	MT332716.1	Firmicutes	Lysinibacillus	Lysinibacillus xylanilyticus	0	2257	100	1222	1
JYCB1609	MZ470717	21	-	CP025616.2	Actinobacteria	Micrococcus	Micrococcus luteus	0	2403	100	1301	1
JYCB1610	MZ470718	14	-	KY949529.1	Firmicutes	Bacillus	Bacillus sp. (in: Bacteria)	0	2335	99.077	1300	1
JYCB1611	MZ470719	7	+	MT436858.1	Firmicutes	Bacillus	Bacillus cereus	0	2036	100	1102	1
JYCB1612	MZ674348	5	-	EU240421.1	Firmicutes	Paenibacillus	Paenibacillus agarexedens	0	1788	99.897	971	1
JYCB1613	MZ470720	7	-	MT436858.1	Firmicutes	Bacillus	Bacillus cereus	0	2034	100	1101	2
JYCB1614	MZ470721	10	-	MT311676.1	Firmicutes	Bacillus	Bacillus circulans	0	2034	100	1101	1
JYCB1615	MZ470722	7	-	MT436858.1	Firmicutes	Bacillus	Bacillus cereus	0	2034	100	1101	1
JYCB1616	MZ470723	7	-	MT436858.1	Firmicutes	Bacillus	Bacillus cereus	0	2036	100	1102	1
JYCB1617	MZ470724	7	-	MN428212.1	Firmicutes	Bacillus	Bacillus mycoides	0	2037	100	1103	1
JYCB1618	MZ470725	7	+	MT436858.1	Firmicutes	Bacillus	Bacillus cereus	0	2034	100	1101	1
JYCB1619	MZ470726	7	-	MT436858.1	Firmicutes	Bacillus	Bacillus cereus	0	2032	100	1100	1
JYCB1620	MZ470727	7	+	MT436858.1	Firmicutes	Bacillus	Bacillus cereus	0	2034	100	1101	1
JYCB1621	MZ470728	7	+	MN428212.1	Firmicutes	Bacillus	Bacillus mycoides	0	2028	99.909	1102	1
JYCB1622	MZ470729	7	+	MT436858.1	Firmicutes	Bacillus	Bacillus cereus	0	2034	100	1101	2
JYCB1623	MZ470730	4	+	MT789200.1	Firmicutes	Paenibacillus	Paenibacillus uliginis	0	2370	99.463	1304	1
JYCB1624	MZ470731	7	+	MT383675.1	Firmicutes	Bacillus	Bacillus cereus	0	2036	100	1102	1
JYCB1625	MZ470732	7	-	MT436858.1	Firmicutes	Bacillus	Bacillus cereus	0	2036	100	1102	1
